# Supplementary material for: Trends in Antituberculosis Drug Resistance and Associated Factors: A 31-Year Observational Study at a Tertiary Hospital in Barcelona
Source: Antibiotics (Basel). 2025 Aug 30;14(9):875. doi: 10.3390/antibiotics14090875 (PMC12466672; doi:10.3390/antibiotics14090875)
Supplement: Supplementary file 1 [file antibiotics-14-00875-s001.zip]

Archive with 1 entries (1 files):
- antibiotics-3823522-supplementary.pdf
